# Supplementary material for: Nanoparticle-Free 3D-Printed Hydrophobic Surfaces for Ice Mitigation Applications
Source: Molecules. 2025 Jul 30;30(15):3185. doi: 10.3390/molecules30153185 (PMC12348154; doi:10.3390/molecules30153185)
Supplement: Supplementary file 1 [file molecules-30-03185-s001.zip]

Archive with 1 entries (1 files):
- molecules-3755078-supplementary.pdf
